# Supplementary material for: Improved Strength Recovery and Reduced Fatigue with Suppressed Plasma Myostatin Following Supplementation of a Vicia faba Hydrolysate, in a Healthy Male Population
Source: Nutrients. 2023 Feb 16;15(4):986. doi: 10.3390/nu15040986 (PMC9967853; doi:10.3390/nu15040986)
Supplement: Supplementary file 1 [file nutrients-15-00986-s001.zip]

Archive with 1 entries (1 files):
- nutrients-2186777-supplementary.pdf
